# Supplementary material for: Six-year follow-up of participants in two clinical trials of rituximab or cyclophosphamide in Myalgic Encephalomyelitis/Chronic Fatigue Syndrome
Source: PLoS One. 2024 Jul 23;19(7):e0307484. doi: 10.1371/journal.pone.0307484 (PMC11265720; doi:10.1371/journal.pone.0307484)
Supplement: S3 File — (XLSX) [file pone.0307484.s004.xlsx]

## Sheet: Follow-up 6y_RituxME-CycloME_oc
Trial	Center	Age_inclusion	Sex	ME_severity	ME_severity2	MR_duration	Infeksjon	Previous_Rtx	treatment_group	response	responsedur_category	Stepsmean_0m	Stepsmean_18m	Fulfilled18m	Participated_6y	SF36PF_0	SF36PF_18	SF36_PF_24_30m	SF36_PF_6y	SF36PF_diff6y_18m	SF36PF_diff6y_0y	SF36PF_6y_vs60	SF36PF_6y_vs70	SF36PF_6y_vs90	DiffSF36PF_6y_baseline_vs40	SF36PF_0cat	SF36PF_0cat2	SF36PF_0cat3	SF36PCS_0	SF36PCS_18	SF36_PCS_6y	Function_baseline	Function_18_24m	Function_6y	Function_diff_6y_baseline	DSQ_baseline	DSQ_Kan_krit_baseline	DSQ_total_6y	DSQ_Kan_krit_6y	SF36_BP_6y	SF36_GH_6y	SF36_VT_6y	SF36_SF_6y	SF36_MH_6y	SF36_MCS_6y	Status_6y	Andresykd_2_6y	Andresykd_2_6y_status	ME_behandl_2_6y
1	1	24.5722	1	2	1	3	!	!	0	0	0	2045	3517	1	1	35	25	!	45	20	10	1	1	1	1	3	2	3	30.6086	24.1298	48.7394	30	28	60	30	!	!	58	1	74	40	15	50	60	28.5758	1	0	2	1
1	1	37.4127	1	3	2	2	!	!	0	0	0	994	1909	1	1	20	35	!	35	0	15	1	1	1	1	2	1	2	14.3759	20.2535	38.851	13	11	25	12	!	!	57	1	41	35	35	25	88	37.9804	1	0	0	2
1	1	27.6413	1	3	2	3	0	!	1	0	0	7330	8251	1	1	25	25	!	35	10	10	1	1	1	1	2	2	2	18.3339	20.5739	39.9854	20	18	20	0	!	!	52	2	62	10	20	50	76	35.2597	2	0	0	1
1	1	55.3429	1	3	2	1	!	!	1	1	3	1245	1110	1	1	5	20	!	0	-20	-5	1	1	1	1	1	1	1	18.5649	19.9589	36.3	10	8	10	0	!	!	82	1	61	40	50	0	88	39.0904	2	0	0	0
1	1	29.8426	1	2	1	1	1	!	0	1	1	1641	2935	1	1	25	80	!	85	5	60	2	2	1	2	2	2	2	21.0069	44.191	44.3439	13	33	60	47	!	!	26	2	31	15	75	37.5	88	39.6318	1	1	1	0
1	1	27.7125	1	5	3	2	1	!	0	1	1	927	6236	1	1	10	75	!	65	-10	55	2	1	1	2	1	1	1	9.46072	27.3011	40.3386	10	20	30	20	!	!	47	1	32	45	30	50	96	40.9909	1	0	0	0
1	1	24.1752	1	5	3	2	1	!	1	0	0	349	386	1	1	10	0	!	65	65	55	2	1	1	2	1	1	1	14.2384	14.0463	48.8252	10	3	40	30	!	!	55	1	41	72	45	62.5	84	39.267	1	0	0	1
1	1	58.2423	1	3	2	1	0	!	1	0	0	1657	2043	1	1	20	20	!	65	45	45	2	1	1	2	2	1	2	26.4457	31.1761	53.7163	12	14	30	18	!	!	20	2	84	40	60	12.5	64	27.8652	1	0	0	4
1	1	44.167	1	4	3	3	1	!	1	1	1	2106	2335	1	1	30	70	!	100	30	70	2	2	2	2	3	2	2	28.3844	47.5816	54.9502	12	33	100	88	!	!	4	2	100	97	85	100	92	47.902	1	1	2	0
1	1	38.486	1	2	1	1	1	!	0	1	1	2251	16208	1	1	20	95	!	80	-15	60	2	2	1	2	2	1	2	25.1174	51.7472	51.6994	8	70	40	32	!	!	53	2	62	60	30	25	92	33.3225	3	0	0	1
1	1	37.3634	0	1	1	3	1	!	1	0	0	3949	6646	1	1	45	50	!	50	0	5	1	1	1	1	4	3	3	34.998	37.5644	41.0526	25	20	25	0	!	!	65	1	31	40	5	25	36	32.4094	3	1	0	2
1	1	46.7242	1	2	1	1	1	!	0	0	0	5057	1599	1	1	55	25	!	35	10	-20	1	1	1	1	5	4	4	28.1668	28.0388	40.8596	25	25	20	-5	!	!	39	2	62	15	30	0	76	30.4174	3	0	0	4
1	1	22.5681	0	2	1	1	0	!	1	1	1	2124	4428	1	1	70	80	!	100	20	30	2	2	2	1	7	4	4	26.1598	29.8973	55.2308	9	69	100	91	!	!	3	2	100	95	85	100	88	46.7902	1	0	0	0
1	1	21.4018	1	5	3	2	1	!	1	0	0	572	379	1	1	0	0	!	0	0	0	1	1	1	1	1	1	1	15.0966	10.9766	29.6453	6	4	6	0	!	!	90	1	12	35	40	0	84	38.9006	2	0	0	1
1	1	38.2149	0	3	2	3	1	!	0	0	0	4436	3370	1	1	30	30	!	5	-25	-25	1	1	1	1	3	2	2	35.8905	36.7625	42.9149	25	15	10	-15	!	!	66	1	100	20	0	0	60	23.9156	3	0	2	1
1	1	40.2984	1	2	1	3	!	!	0	0	0	3530	301	1	1	45	5	!	0	-5	-45	1	1	1	1	4	3	3	20.9794	16.459	33.4396	30	6	2	-28	!	!	94	1	22	30	0	0	56	26.3348	3	0	0	1
1	1	45.7029	1	2	1	3	!	!	1	0	0	5256	5734	1	1	50	75	!	70	-5	20	2	2	1	1	5	4	4	40.104	42.6291	50.7649	15	20	25	10	!	!	58	2	72	30	15	25	48	20.9408	1	0	0	0
1	1	18.0917	1	5	3	1	!	!	0	0	0	1584	887	1	1	15	10	!	10	0	-5	1	1	1	1	1	1	1	30.0654	20.7033	35.5579	10	6	7	-3	!	!	72	1	41	15	10	0	60	26.9448	2	0	0	0
1	1	44.9336	1	2	1	2	1	!	1	1	2	8085	7550	1	1	70	80	!	75	-5	5	2	2	1	1	7	4	4	27.0984	32.4315	34.4466	20	34	20	0	!	!	64	1	32	15	10	50	68	32.8542	3	1	0	1
1	1	47.2964	1	1	1	2	1	!	0	0	0	4222	3302	1	1	25	10	!	20	10	-5	1	1	1	1	2	2	2	28.794	20.481	38.0084	23	18	18	-5	!	!	48	1	51	20	5	25	68	30.2234	3	0	0	0
1	1	34.8118	1	2	1	2	0	!	0	0	0	6263	9956	1	1	40	65	!	50	-15	10	1	1	1	1	4	3	3	21.2627	26.5838	43.3509	20	15	45	25	!	!	49	1	62	35	15	50	92	37.6387	1	0	0	0
1	1	24.0548	0	5	3	2	!	!	1	0	0	449	1077	1	1	5	10	!	5	-5	0	1	1	1	1	1	1	1	16.5879	18.1105	33.3264	8	8	14	6	!	!	68	1	31	25	35	0	72	33.8196	2	0	0	4
1	1	24.0246	1	1	1	2	1	!	1	0	0	4586	5776	1	1	25	30	!	25	-5	0	1	1	1	1	2	2	2	21.7808	20.8932	33.2974	40	32	30	-10	!	!	69	1	41	10	30	0	76	33.1128	3	1	0	1
1	1	23.8056	1	2	1	2	1	!	1	0	0	6510	3848	1	1	25	35	!	10	-25	-15	1	1	1	1	2	2	2	17.4514	19.7725	31.5132	25	16	10	-15	!	!	84	1	12	15	35	12.5	64	33.4098	3	0	0	0
1	1	59.0198	1	3	2	3	1	!	1	1	1	1340	5420	1	1	20	65	!	55	-10	35	1	1	1	1	2	1	2	20.461	32.8991	41.3801	7	35	20	13	!	!	51	1	51	25	25	25	76	32.1928	2	0	0	0
1	1	32.2738	1	3	2	2	1	!	0	0	0	2707	578	1	1	25	0	!	0	0	-25	1	1	1	1	2	2	2	19.6928	12.2323	33.7267	10	4	3	-7	!	!	111	1	0	0	0	0	4	12.7996	3	0	0	0
1	2	63.9316	0	2	1	2	0	!	1	0	0	2387	2352	1	1	50	50	!	60	10	10	2	1	1	1	5	4	4	24.8348	33.1429	42.8004	10	30	25	15	!	!	35	2	42	55	40	37.5	64	44.0497	2	0	0	4
1	2	46.1246	1	4	3	2	!	!	1	1	1	3606	7028	1	1	20	45	!	55	10	35	1	1	1	1	2	1	2	31.885	26.6756	43.1632	15	37	40	25	!	!	34	2	41	40	30	75	84	40.2896	1	0	1	2
1	2	24.6188	1	2	1	2	!	!	0	0	0	5160	6853	1	1	45	90	!	65	-25	20	2	1	1	1	4	3	3	24.4672	39.8032	35.8149	20	30	30	10	!	!	69	1	22	10	0	37.5	60	39.2755	2	0	0	0
1	2	47.8877	1	2	1	3	0	!	1	0	0	6057	6182	1	1	65	65	!	70	5	5	2	2	1	1	6	4	4	33.6421	29.026	42.6981	15	15	20	5	!	!	50	1	22	40	45	12.5	72	31.4096	1	0	0	4
1	2	41.6975	1	5	3	1	0	!	0	1	1	1559	5774	1	1	20	55	!	70	15	50	2	2	1	2	2	1	2	19.9369	24.5382	45.836	10	60	35	25	!	!	42	2	41	35	35	50	80	35.3917	1	0	0	2
1	2	42.4942	1	1	1	3	0	!	1	0	0	2877	5617	1	1	50	30	!	35	5	-15	1	1	1	1	5	4	4	29.3827	22.8589	39.6394	50	30	30	-20	!	!	63	1	22	60	30	37.5	84	38.3714	2	0	0	4
1	2	25.7769	1	5	3	2	0	!	0	0	0	1171	1932	1	1	20	20	!	15	-5	-5	1	1	1	1	2	1	2	14.0153	21.1316	36.0509	13	11	10	-3	!	!	67	1	51	40	25	75	80	46.415	2	1	1	0
1	2	50.6283	1	3	2	3	1	!	1	0	0	4174	3541	1	1	45	30	!	60	30	15	2	1	1	1	4	3	3	25.7759	23.9258	43.4463	20	20	25	5	!	!	39	2	51	30	45	50	92	40.4184	1	0	0	1
1	2	56.6133	1	3	2	2	0	!	0	0	0	2584	3115	1	1	25	45	!	55	10	30	1	1	1	1	2	2	2	21.4317	31.6639	41.1315	40	30	25	-15	!	!	58	1	62	35	10	75	76	36.8169	3	1	0	0
1	2	40.961	1	3	2	1	1	!	1	0	0	3066	4126	1	1	35	35	!	30	-5	-5	1	1	1	1	3	2	3	29.4702	26.4114	35.9504	20	20	25	5	!	!	71	1	41	15	5	25	52	34.1179	2	0	0	0
1	2	52.1834	0	4	3	2	1	!	0	0	0	4213	4819	1	1	70	85	!	35	-50	-35	1	1	1	1	7	4	4	36.543	42.8715	36.173	20	20	7	-13	!	!	94	1	12	20	35	0	20	30.5155	3	1	0	4
1	2	39.9343	1	4	3	2	0	!	0	0	0	2521	4698	1	1	40	45	!	60	15	20	2	1	1	1	4	3	3	25.0259	26.434	41.337	10	50	40	30	!	!	62	1	41	35	10	62.5	68	40.6202	1	0	0	1
1	2	62.2094	1	5	3	3	1	!	1	0	0	2023	973	1	1	30	10	!	20	10	-10	1	1	1	1	3	2	2	20.2567	21.0649	32.4041	18	10	5	-13	!	!	61	1	22	20	25	25	84	38.0569	3	1	2	1
1	2	51.0226	1	3	2	3	0	!	0	1	1	2321	3070	1	1	50	70	!	60	-10	10	2	1	1	1	5	4	4	31.7466	42.7732	39.6995	20	20	30	10	!	!	64	1	41	10	15	37.5	44	36.0894	3	0	0	0
1	2	24.2738	1	5	3	2	1	!	1	0	0	931	2031	1	1	25	60	!	55	-5	30	1	1	1	1	2	2	2	18.9361	30.8296	42.7506	10	15	30	20	!	!	60	1	41	25	40	25	76	33.3402	1	0	2	4
1	2	47.05	0	3	2	2	0	!	1	0	0	5247	2814	1	1	75	70	!	50	-20	-25	1	1	1	1	7	4	4	34.6091	32.4913	37.3872	20	30	20	0	!	!	69	1	41	40	25	37.5	88	42.2539	2	0	0	0
1	2	46.7762	1	2	1	2	1	!	0	1	2	1524	1820	1	1	45	75	!	75	0	30	2	2	1	1	4	3	3	24.6406	44.3461	52.648	20	25	60	40	!	!	26	2	74	60	60	75	92	42.4266	1	0	0	0
1	2	48.6297	0	3	2	1	1	!	1	0	0	2418	3744	1	1	50	40	!	20	-20	-30	1	1	1	1	5	4	4	19.6489	26.2756	30.6733	7	20	7	0	!	!	65	1	31	15	30	50	56	46.6715	3	0	0	0
1	2	22.5051	1	4	3	1	0	!	0	0	0	2522	2713	1	1	40	40	!	90	50	50	2	2	!	2	4	3	3	31.8986	27.8251	51.2447	17	29	59	42	!	!	24	2	84	65	75	100	100	49.1428	1	1	0	0
1	2	25.8316	1	5	3	1	0	!	0	0	0	252	124	1	1	0	0	!	0	0	0	1	1	1	1	1	1	1	18.9273	19.373	29.3156	5	!	5	0	!	!	85	1	12	40	10	0	88	36.7548	1	1	0	1
1	2	20.1451	1	2	1	2	1	!	1	0	0	3296	1231	1	1	30	25	!	15	-10	-15	1	1	1	1	3	2	2	28.51	21.3933	33.1355	40	30	5	-35	!	!	80	1	31	15	10	0	60	31.3283	3	1	1	1
1	3	35.2745	1	3	2	2	1	!	0	0	0	1479	1941	1	1	25	30	!	25	-5	0	1	1	1	1	2	2	2	20.5648	26.6489	42.4053	15	14	18	3	!	!	55	1	74	40	20	12.5	84	33.3328	2	0	0	0
1	3	41.8207	1	2	1	3	1	!	1	0	0	3795	3775	1	1	45	50	!	50	0	5	1	1	1	1	4	3	3	29.578	30.5073	45.5264	18	18	22	4	!	!	53	2	74	20	30	25	76	31.4337	2	0	0	4
1	3	28.4326	1	1	1	2	1	!	0	0	0	3713	2984	1	1	55	65	!	45	-20	-10	1	1	1	1	5	4	4	28.1306	38.5486	36.9301	30	20	27	-3	!	!	67	1	62	20	5	0	76	40.0919	2	6	0	0
1	3	35.5729	1	2	1	1	1	!	1	0	0	1623	748	1	1	40	15	!	0	-15	-40	1	1	1	1	4	3	3	17.6971	14.1034	27.4707	25	5	12	-13	!	!	84	1	0	25	5	0	76	33.4303	2	1	1	0
1	3	31.3402	1	5	3	3	1	!	1	0	0	1394	618	1	1	20	10	!	15	5	-5	1	1	1	1	2	1	2	26.6174	18.4087	37.7081	15	7	15	0	!	!	75	1	41	40	5	0	72	29.1342	1	0	0	0
1	3	26.0205	1	5	3	2	1	!	0	1	1	1075	2862	1	1	5	75	!	95	20	90	2	2	2	2	1	1	1	15.8477	34.9338	51.2517	8	32	75	67	!	!	21	2	84	62	70	100	84	44.5261	1	0	0	4
1	3	39.8412	0	5	3	2	0	!	1	1	2	2206	4917	1	1	15	35	!	20	-15	5	1	1	1	1	1	1	1	18.7255	24.9655	39.5702	8	30	20	12	!	!	50	2	74	25	5	25	84	33.7634	3	0	0	1
1	3	39.6249	1	1	1	3	1	!	1	0	0	5379	6277	1	1	65	55	!	65	10	0	2	1	1	1	6	4	4	39.9542	32.1601	50.3617	35	25	60	25	!	!	46	2	72	35	30	100	68	36.5746	3	0	0	4
1	3	40.7748	0	4	3	1	0	!	1	0	0	3558	4129	1	1	25	25	!	20	-5	-5	1	1	1	1	2	2	2	25.0183	28.5001	33.9852	10	10	10	0	!	!	54	1	51	25	20	0	60	39.9542	3	0	0	0
1	3	40.4189	1	4	3	3	0	!	1	0	0	1196	1081	1	1	30	66.6667	!	90	23.3333	60	2	2	!	2	3	2	2	15.6456	31.272	45.4208	11	12	25	14	!	!	61	1	10	40	35	25	64	28.1607	1	1	0	4
1	3	43.4114	1	1	1	2	0	!	0	0	0	3448	2998	1	1	30	30	!	25	-5	-5	1	1	1	1	3	2	2	19.3229	22.253	37.2971	30	30	30	0	!	!	50	1	41	40	40	12.5	92	39.0752	2	0	0	0
1	3	33.4401	1	5	3	1	1	!	0	1	1	989	2944	1	1	0	30	!	0	-30	0	1	1	1	1	1	1	1	15.7051	23.9476	29.2305	7	12	7	0	!	!	80	1	22	20	40	0	84	38.6059	3	1	0	0
1	3	34.7734	1	5	3	2	1	!	1	0	0	1389	1487	1	1	15	5	!	5	0	-10	1	1	1	1	1	1	1	20.382	15.4523	24.213	7	6	3	-4	!	!	46	1	0	0	10	0	40	36.8905	2	1	2	0
1	3	43.2307	1	5	3	2	1	!	0	0	0	2891	3443	1	1	20	35	!	50	15	30	1	1	1	1	2	1	2	19.4871	22.5748	42.0047	8	8	10	2	!	!	73	1	32	20	60	0	64	30.0444	2	1	1	0
1	3	50.2259	1	3	2	2	1	!	0	1	1	5307	11984	1	1	30	90	!	65	-25	35	2	1	1	1	3	2	2	18.6767	36.7699	47.429	18	68	35	17	!	!	43	2	51	35	50	75	72	37.7638	3	0	1	0
1	3	37.8563	1	4	3	2	1	!	1	0	0	1216	1262	1	1	10	10	!	15	5	5	1	1	1	1	1	1	1	16.7112	18.655	35.1386	10	9	10	0	!	!	67	1	22	25	15	0	60	27.7103	2	1	0	0
1	3	38.9405	1	1	1	2	1	!	0	0	0	13306	15166	1	1	70	70	!	75	5	5	2	2	1	1	7	4	4	39.3748	38.5926	44.5169	40	30	25	-15	!	!	69	1	51	15	5	25	52	25.9253	3	0	0	0
1	3	50.4285	1	3	2	3	1	!	0	1	2	2627	4611	1	1	20	15	!	5	-10	-15	1	1	1	1	2	1	2	23.8012	23.2574	31.0758	14	12	10	-4	!	!	82	1	22	40	20	12.5	92	39.5586	2	0	0	0
1	3	36.7803	1	1	1	2	0	!	1	0	0	4423	5009	1	1	60	50	!	70	20	10	2	2	1	1	6	4	4	29.7231	28.9033	46.6915	30	25	50	20	!	!	44	2	51	40	40	75	88	40.6857	1	0	0	0
1	3	29.306	1	4	3	3	1	!	0	1	1	2686	2214	1	1	30	25	!	20	-5	-10	1	1	1	1	3	2	2	21.7011	23.3323	34.2035	13	25	15	2	!	!	80	1	22	10	10	0	60	26.8117	3	1	0	0
1	3	30.7324	0	1	1	3	1	!	1	0	0	5086	7113	1	1	70	75	!	80	5	10	2	2	1	1	7	4	4	28.8916	41.4657	47.5223	30	29	40	10	!	!	37	2	84	40	20	75	88	38.0078	2	1	0	1
1	3	33.8973	1	1	1	2	1	!	0	0	0	2884	3461	1	1	30	30	!	30	0	0	1	1	1	1	3	2	2	22.2334	24.2553	40.9586	20	20	20	0	!	!	73	1	41	47	0	25	72	30.0812	2	1	0	1
1	3	53.9932	1	2	1	2	0	!	1	1	2	2790	4932	1	1	15	50	!	35	-15	20	1	1	1	1	1	1	1	20.8926	36.736	38.3834	20	25	18	-2	!	!	53	1	31	40	20	37.5	84	37.0748	2	0	0	0
1	3	50.2834	1	2	1	2	1	!	0	1	2	4398	7221	1	1	25	35	!	40	5	15	1	1	1	1	2	2	2	21.5687	25.964	42.8175	17	18	30	13	!	!	65	1	72	30	40	12.5	92	36.491	1	1	0	1
1	3	44.961	1	4	3	2	1	!	1	0	0	777	640	1	1	0	10	!	5	-5	5	1	1	1	1	1	1	1	14.877	16.706	31.0161	12	11	12.5	0.5	!	!	90	1	32	25	5	0	88	35.0485	1	0	0	1
1	3	19.0582	1	2	1	1	0	!	0	1	1	746	783	1	1	30	45	!	35	-10	5	1	1	1	1	3	2	2	21.5734	26.5245	37.8937	18	34	37	19	!	!	53	2	41	30	45	25	92	40.2216	1	1	0	4
1	3	21.6372	1	4	3	2	1	!	0	0	0	3425	1234	1	1	15	15	!	5	-10	-10	1	1	1	1	1	1	1	20.175	26.9501	31.679	12	9	5	-7	!	!	96	1	22	15	10	0	64	29.3067	3	1	0	1
1	3	31.5291	1	3	2	1	0	!	1	0	0	4707	3558	1	1	75	75	!	100	25	25	2	2	2	1	7	4	4	32.1628	33.2733	47.5667	22	22	90	68	!	!	33	2	62	77	80	100	92	49.0426	1	1	0	0
1	3	18.9185	0	2	1	2	1	!	0	0	0	1363	1066	1	1	35	65	!	75	10	40	2	2	1	2	3	2	3	30.5073	29.633	40.1491	20	33	40	20	!	!	63	1	10	25	35	50	40	34.7555	1	1	0	1
1	3	21.3936	1	5	3	2	1	!	1	0	0	1946	592	1	1	0	0	!	25	25	25	1	1	1	1	1	1	1	10.1602	12.2943	37.1241	7	5	17.5	10.5	!	!	66	1	41	30	40	25	84	38.3664	1	1	1	4
1	3	40.2218	1	3	2	2	1	!	1	1	1	2089	7615	1	1	55	95	!	95	0	40	2	2	2	2	5	4	4	24.0364	55.7026	55.27	18	80	80	62	!	!	8	2	100	82	70	75	100	56.02	1	0	0	0
1	3	45.4401	1	5	3	2	1	!	1	1	1	686	5079	1	1	10	80	!	85	5	75	2	2	1	2	1	1	1	18.312	34.565	44.7568	8	70	75	67	!	!	9	2	84	50	80	100	92	49.7556	1	0	0	1
1	3	33.8344	1	3	2	2	1	!	0	1	3	4464	3992	1	1	30	50	!	65	15	35	2	1	1	1	3	2	2	21.0206	25.9599	51.3944	18	18	40	22	!	!	53	2	31	65	55	75	48	32.1349	1	1	1	0
1	4	39.8439	1	4	3	1	1	!	0	1	2	4573	4350	1	1	35	70	!	60	-10	25	2	1	1	1	3	2	3	26.1	33.2628	44.8658	20	38	30	10	!	!	44	2	51	40	20	25	88	33.5806	2	0	0	0
1	4	39.8549	1	4	3	3	1	!	0	0	0	1430	2282	1	1	35	40	!	0	-40	-35	1	1	1	1	3	2	3	21.4329	25.5365	30.405	12	10	5	-7	!	!	90	1	12	25	30	0	68	33.3896	3	1	2	1
1	4	20.783	1	4	3	2	1	!	1	0	0	2240	1038	1	1	5	5	!	80	75	75	2	2	1	2	1	1	1	14.1707	14.8668	51.6313	15	7	85	70	!	!	18	2	84	92	65	75	88	43.3577	1	1	0	0
1	4	36.4216	1	3	2	2	0	!	1	0	0	5829	5644	1	1	40	75	!	55	-20	15	1	1	1	1	4	3	3	27.7908	33.7022	40.7481	15	20	20	5	!	!	66	1	32	25	20	37.5	80	34.1439	2	1	0	0
1	4	44.4654	1	3	2	2	!	!	1	0	0	3988	5216	1	1	70	75	!	80	5	10	2	2	1	1	7	4	4	31.0588	34.3292	50.6627	30	70	!	!	!	!	!	!	51	45	50	75	76	37.4124	!	!	!	!
1	4	55.6769	1	2	1	2	1	!	0	1	1	4292	4618	1	1	50	90	!	90	0	40	2	2	!	!	5	4	4	23.5952	42.6494	48.3299	25	80	50	25	!	!	69	2	51	27	55	75	92	41.651	1	0	0	0
1	4	22.8556	1	1	1	2	!	!	1	0	0	5329	3690	1	1	68.75	65	!	27.7778	-37.2222	-40.9722	1	1	1	1	7	4	4	33.0791	33.5515	38.7797	50	50	30	-20	!	!	56	1	61	20	5	25	52	33.482	3	1	0	2
1	4	41.0623	1	4	3	2	1	!	1	1	1	2048	6274	1	1	20	40	!	10	-30	-10	1	1	1	1	2	1	2	24.9106	27.9541	39.1469	10	11	7	-3	!	!	66	1	72	40	25	0	88	35.013	3	0	0	1
1	4	18.6557	0	3	2	2	1	!	0	0	0	892	2279	1	1	55	40	!	25	-15	-30	1	1	1	1	5	4	4	39.2844	29.9286	42.0313	15	18	20	5	!	!	57	1	22	30	20	25	24	20.0822	2	0	0	0
1	4	21.0513	1	4	3	2	1	!	0	0	0	1423	1064	1	1	25	35	!	30	-5	5	1	1	1	1	2	2	2	22.6019	21.8737	40.1803	10	8	15	5	!	!	61	1	51	25	40	50	72	37.0941	1	0	0	0
1	4	30.6557	1	2	1	2	!	!	0	0	0	4038	3344	1	1	40	30	!	25	-5	-15	1	1	1	1	4	3	3	29.9538	32.8482	31.7898	20	18	20	0	!	!	63	1	42	20	15	62.5	68	48.9547	1	0	1	1
1	4	49.2512	1	!	!	2	!	!	1	1	1	2198	2366	1	1	20	70	!	75	5	55	2	2	1	2	2	1	2	17.2017	31.3009	43.6931	15	40	60	45	!	!	25	2	61	45	65	100	96	49.4172	1	0	1	1
1	4	39.5565	1	4	3	2	!	!	0	0	0	4304	3884	1	1	45	45	!	35	-10	-10	1	1	1	1	4	3	3	28.6287	30.3922	42.515	12	10	10	-2	!	!	75	1	41	30	40	0	56	26.6035	2	0	0	1
1	4	22.7762	1	5	3	2	1	!	1	0	0	1620	2085	1	1	10	15	!	10	-5	0	1	1	1	1	1	1	1	23.1435	28.0789	27.1586	15	7	15	0	!	!	98	1	12	0	10	0	32	30.1113	2	1	2	4
1	4	43.9179	1	3	2	2	!	!	1	1	2	1520	3355	1	1	20	60	!	45	-15	25	1	1	1	1	2	1	2	27.094	33.609	38.773	10	9	15	5	!	!	68	1	51	15	30	12.5	48	36.8561	3	0	0	0
1	4	25.1608	0	2	1	1	!	!	0	0	0	5087	3376	1	1	55	60	!	55	-5	0	1	1	1	1	5	4	4	19.4657	19.8864	41.6481	25	23	25	0	!	!	59	2	62	10	30	12.5	92	34.5566	2	0	1	0
1	4	43.206	1	4	3	2	1	!	0	0	0	1192	7302	1	1	15	50	!	60	10	45	2	1	1	2	1	1	1	23.5057	36.4188	51.7633	10	30	40	30	!	!	31	2	100	57	60	50	88	43.1829	1	0	1	0
1	5	27.9562	1	3	2	3	!	!	0	0	0	2638	2606	1	1	20	40	!	15	-25	-5	1	1	1	1	2	1	2	25.6435	22.448	33.0443	!	24	13	!	!	!	75	1	22	20	30	75	52	36.8131	3	1	1	0
1	5	20.2245	1	4	3	2	!	!	1	1	2	3667	4252	1	1	0	40	!	80	40	80	2	2	1	2	1	1	1	10.0336	21.8346	37.3372	15	40	80	65	!	!	40	2	22	62	25	37.5	40	38.0548	1	1	2	0
1	5	33.2594	1	2	1	2	!	!	0	1	2	3766	2777	1	1	25	45	!	85	40	60	2	2	1	2	2	2	2	19.7857	32.0961	53.884	25	20	100	75	!	!	18	2	61	87	60	50	88	38.6243	1	0	0	2
1	5	58.9651	1	1	1	3	1	!	1	0	0	4187	3023	1	1	40	35	!	20	-15	-20	1	1	1	1	4	3	3	21.9062	21.1086	37.3445	45	50	20	-25	!	!	70	2	32	30	15	12.5	64	29.3992	3	1	0	0
1	5	55.614	1	3	2	2	!	!	0	0	0	3174	3113	1	1	45	50	!	65	15	20	2	1	1	1	4	3	3	20.5576	24.7557	42.4969	15	30	25	10	!	!	50	2	41	25	45	25	92	37.4479	2	1	0	4
1	5	45.0513	0	3	2	3	1	!	1	1	3	2238	4118	1	1	30	50	!	60	10	30	2	1	1	1	3	2	2	29.6313	32.9407	52.2866	18	28	40	22	!	!	26	2	72	62	25	25	72	28.6067	3	0	0	0
1	5	22.6064	1	3	2	2	!	!	1	1	3	3175	4373	1	1	50	50	!	70	20	20	2	2	1	1	5	4	4	23.7353	28.9537	45.9547	30	50	45	15	!	!	42	2	62	15	45	37.5	84	35.4228	1	0	0	0
1	5	58.2286	1	3	2	3	1	!	0	1	1	3852	6505	1	1	80	90	!	90	0	10	2	2	!	1	7	4	4	31.2735	52.1727	47.6692	20	80	90	70	!	!	16	2	72	82	75	100	92	48.9998	2	0	0	0
1	5	50.7269	1	2	1	3	!	!	0	1	3	3323	3251	1	1	30	65	!	55	-10	25	1	1	1	1	3	2	2	21.5435	40.8361	37.6869	20	20	20	0	!	!	55	1	41	45	20	50	92	40.2336	2	0	2	0
1	5	47.447	1	2	1	2	!	!	1	0	0	2245	1469	1	1	5	35	!	35	0	30	1	1	1	1	1	1	1	20.0169	31.7362	32.733	20	30	25	5	!	!	20	2	74	67	60	50	92	55.5735	1	1	1	0
1	5	34.7461	1	2	1	3	1	!	1	0	0	4446	4746	1	1	55	45	!	35	-10	-20	1	1	1	1	5	4	4	28.1133	32.7919	44.4866	25	25	25	0	!	!	56	1	41	62	35	37.5	68	33.6238	3	0	0	4
1	5	18.6667	1	2	1	1	1	!	1	0	0	3267	1347	1	1	25	35	!	20	-15	-5	1	1	1	1	2	2	2	19.5445	19.5685	31.9043	20	9	30	10	!	!	89	1	41	15	20	12.5	72	40.8327	1	1	0	1
1	5	37.2594	1	2	1	1	!	!	0	0	0	1796	1501	1	1	30	20	!	10	-10	-20	1	1	1	1	3	2	2	23.4417	21.6489	40.4201	30	18	20	-10	!	!	71	1	62	55	25	50	80	38.9397	2	0	0	0
1	5	19.7454	0	3	2	2	1	!	0	0	0	1727	1225	1	1	10	0	!	15	15	5	1	1	1	1	1	1	1	23.509	19.4914	34.0432	10	5	15	5	!	!	75	1	51	30	20	0	84	34.6742	1	1	0	0
1	5	32.8104	1	3	2	3	!	!	1	0	0	2519	2717	1	1	25	35	!	35	0	10	1	1	1	1	2	2	2	20.9311	20.5867	37.4001	25	23	23	-2	!	!	70	1	41	5	0	50	68	31.7343	3	1	2	1
2	3	26.809	0	3	2	3	1	0	2	0	0	1612	2335	1	1	45	55	50	75	20	30	2	2	1	1	!	!	3	27.66	26.9	29.1697	15	14	24	9	77	1	73	1	0	5	5	25	52	30.6805	1	0	1	0
2	3	43.039	1	3	2	1	1	0	2	1	1	5653	6761	1	1	30	50	85	60	10	30	2	1	1	1	!	!	2	21.64	23.83	27.1413	17	50	40	23	76	1	44	1	21	10	20	25	64	44.2196	2	1	0	0
2	3	42.6585	1	2	1	1	1	0	2	1	3	3094	3749	1	1	35	70	90	95	25	60	2	2	2	2	!	!	3	22.31	33.81	50.5456	20	25	85	65	57	1	16	2	72	87	65	100	92	58.1376	1	0	0	0
2	3	43.8932	1	2	1	3	1	2	2	1	1	1083	8050	1	1	25	100	100	100	0	75	2	2	2	2	!	!	2	16.38	56.07	38.8969	25	95	100	75	81	1	0	2	31	95	100	100	100	67.9175	1	0	0	0
2	3	35.0664	0	4	3	2	1	0	2	0	0	1142	1694	1	1	40	35	55	60	25	20	2	1	1	1	!	!	3	29.37	25.8	32.7705	12	15	25	13	70	1	51	2	84	30	25	25	84	48.5751	1	0	0	0
2	3	44.0876	1	2	1	3	1	0	2	1	1	3386	8974	1	1	40	90	95	95	5	55	2	2	2	2	!	!	3	30.59	46.83	48.4003	25	80	90	65	73	1	35	2	72	32	40	100	76	50.4616	1	0	0	0
2	3	53.4867	1	2	1	1	1	0	2	1	1	5621	7490	1	1	45	40	50	45	5	-7.11e-15	1	1	1	1	!	!	3	31.91	23.84	26.7415	25	80	38	13	73	1	52	2	41	45	30	50	80	53.9628	1	0	0	0
2	3	52.4764	1	3	2	2	1	0	2	1	2	2171	1871	1	1	30	35	25	30	-5	3.55e-15	1	1	1	1	!	!	2	19.77	22.28	22.258	15	10	13	-2	87	1	85	1	22	40	30	0	72	48.0344	2	0	2	4
2	3	43.9781	0	3	2	2	1	0	2	0	0	5827	4905	1	1	45	35	20	25	-10	-20	1	1	1	1	!	!	3	27.32	28.85	24.402	17	11	10	-7	64	1	56	1	72	25	45	0	88	52.7157	2	0	0	0
2	3	49.5524	1	3	2	2	1	0	2	1	1	1986	6289	1	1	10	95	80	65	-30	55	2	1	1	2	!	!	1	15.07	47.88	28.1085	14	48	25	11	91	1	51	1	41	15	15	37.5	68	45.8397	3	1	1	0
2	3	41.3634	1	4	3	4	0	1	2	1	1	3457	3543	1	1	20	40	35	35	-5	15	1	1	1	1	!	!	2	16.82	17.78	24.0915	15	15	20	5	62	1	67	1	31	25	40	25	80	52.7108	1	0	0	4
2	3	27.0335	1	4	3	2	0	0	2	1	1	1425	2905	1	1	35	75	70	35	-40	0	1	1	1	1	!	!	3	21.02	38.66	23.6424	12	30	18	6	57	1	58	1	51	30	35	50	88	57.3966	3	0	0	1
2	3	48.2574	1	4	3	3	1	0	2	0	0	1646	1859	1	1	25	20	20	25	5	0	1	1	1	1	!	!	2	22.67	21.89	21.1506	15	10	25	10	58	1	39	2	41	30	35	37.5	84	56.1397	1	0	0	0
2	3	46.3765	1	2	1	4	1	0	2	0	0	2811	4921	1	1	30	20	20	30	10	3.55e-15	1	1	1	1	!	!	2	18.46	17.18	25.8429	18	27	20	2	91	1	91	1	12	20	10	12.5	44	31.1175	2	1	0	0
2	3	51.436	1	2	1	2	1	2	2	0	0	3590	4495	1	1	50	55	55	40	-15	-10	1	1	1	1	!	!	4	22.06	23.37	18.7562	20	16	15	-5	65	1	66	1	12	20	25	0	84	50.4865	3	1	0	0
2	3	59.1376	1	5	3	4	1	1	2	0	0	1105	803	1	1	10	10	20	25	15	15	1	1	1	1	!	!	1	19.16	20.66	25.7095	7	9	15	8	76	1	50	2	51	30	50	25	80	53.882	1	1	0	0
2	3	53.2676	0	3	2	4	0	2	2	1	1	3652	4238	1	1	10	85	90	72	-13	62	2	2	1	2	!	!	1	13.46	36.8	35.7512	10	75	75	65	70	1	20	2	62	50	40	87.5	92	58.5251	2	0	0	0
2	3	43.9097	0	4	3	3	1	0	2	1	1	3076	3508	1	1	10	40	60	75	35	65	2	2	1	2	!	!	1	20.23	23.88	45.9544	12	36	50	38	83	1	45	2	74	45	45	50	52	30.2099	1	0	2	0
2	3	42.7707	1	3	2	2	1	1	2	0	0	2172	1509	1	1	45	20	20	30	10	-15	1	1	1	1	!	!	3	30.96	22	25.2578	20	13	10	-10	81	1	63	1	41	20	10	0	48	38.4976	3	0	0	0
2	3	41.8125	1	2	1	4	0	2	2	1	1	5893	4682	1	1	60	75	75	70	-5	10	2	2	1	1	!	!	4	31.54	36.24	31.6178	40	70	50	10	40	2	33	2	51	35	15	25	76	45.6036	3	1	0	4
2	3	41.41	1	2	1	2	0	2	2	1	1	8178	8150	1	1	65	85	80	75	-10	10	2	2	1	1	!	!	4	28.77	38.27	32.5173	30	65	50	20	79	1	50	2	31	55	15	50	92	52.3705	2	0	0	0
2	3	41.8042	1	2	1	4	1	0	2	1	1	2791	4320	1	1	45	65	60	70	5	25	2	2	1	1	!	!	3	23.91	33.57	30.4154	19	42	36	17	88	1	59	1	41	30	35	50	72	50.0169	3	0	0	0
2	3	24.9774	1	3	2	3	1	1	2	1	2	3114	8177	1	1	15	90	35	75	-15	60	2	2	1	2	!	!	1	15.37	42.03	!	15	80	40	25	90	1	57	2	!	30	55	50	76	!	2	1	!	!
2	3	39.3977	0	3	2	2	1	1	2	1	1	2609	4028	1	1	40	65	65	30	-35	-10	1	1	1	1	!	!	3	25.35	27.54	23.5127	10	50	15	5	77	1	77	1	22	45	10	25	64	46.5305	3	0	1	0
2	3	30.6201	1	3	2	3	1	1	2	1	1	3937	6898	1	1	55	70	70	90	20	35	2	2	2	1	!	!	4	23.63	25.85	33.8357	20	24	35	15	84	1	34	2	74	15	70	62.5	96	58.924	1	1	2	0
2	3	60.3368	1	3	2	3	1	1	2	1	1	3863	7282	1	1	45	75	75	45	-30	-7.11e-15	1	1	1	1	!	!	3	23.31	29.64	23.9361	15	35	25	10	67	1	63	1	41	40	10	25	96	53.4049	2	0	1	0
2	3	23.4168	0	4	3	2	0	0	2	0	0	950	1964	1	1	15	25	25	45	20	30	1	1	1	1	!	!	1	25.04	26.91	32.3286	5	5	10	5	73	1	61	1	72	40	20	0	64	41.279	1	0	0	1
2	3	39.4059	1	2	1	1	0	0	2	0	0	4333	4387	1	1	45	40	45	20	-20	-25	1	1	1	1	!	!	3	28.42	28.43	27.408	25	15	10	-15	67	1	67	1	31	15	0	0	48	25.4518	2	1	2	1
2	3	26.642	1	2	1	2	1	0	2	0	0	4446	3410	1	1	45	30	25	100	70	55	2	2	2	2	!	!	3	24.85	23.35	56.8337	25	26	95	70	56	1	12	2	84	97	80	100	92	57.8556	1	0	0	4
2	3	48.5886	1	4	3	2	0	2	2	0	0	1336	696	1	1	20	25	40	10	-15	-10	1	1	1	1	!	!	2	16.75	20.39	16.7188	10	20	15	5	93	1	91	1	12	52	25	12.5	88	55.6613	2	0	0	0
2	3	33.7906	1	2	1	4	1	0	2	0	0	9637	9135	1	1	65	75	55	75	0	10	2	2	1	1	!	!	4	30.56	37.05	!	20	24	40	20	78	1	69	1	!	25	25	25	68	!	2	0	!	!
2	3	21.514	0	2	1	1	1	0	2	1	2	2143	3964	1	1	55	70	75	85	15	30	2	2	1	1	!	!	4	41.63	44.85	54.616	20	45	85	65	51	1	29	2	84	55	55	75	80	41.6523	1	0	!	0
2	3	30.4066	1	2	1	1	1	0	2	1	1	4974	5218	1	1	55	90	90	100	10	45	2	2	2	2	!	!	4	25.18	40.34	58.1834	25	60	90	65	63	1	10	2	100	82	70	75	84	51.0451	1	0	0	0
2	3	54.5763	1	5	3	4	0	0	2	0	0	568	1186	1	1	0	0	0	20	20	20	1	1	1	1	!	!	1	14.67	16.57	24.8658	8	5	13	5	80	1	54	1	41	62	60	25	80	56.4744	1	0	0	4
[truncated: 3 more columns]
